# Supplementary material for: Importance of Michaelis Constants for Cancer Cell Redox Balance and Lactate Secretion—Revisiting the Warburg Effect
Source: Cancers (Basel). 2024 Jun 21;16(13):2290. doi: 10.3390/cancers16132290 (PMC11240417; doi:10.3390/cancers16132290)
Supplement: Supplementary file 1 [file cancers-16-02290-s001.zip]

Archive with 1 entries (1 files):
- cancers-3071451-supplementary.pdf
